# Supplementary material for: Efficient Delivery of dsRNA and DNA in Cultured Silkworm Cells for Gene Function Analysis Using PAMAM Dendrimers System
Source: Insects. 2019 Dec 20;11(1):12. doi: 10.3390/insects11010012 (PMC7022533; doi:10.3390/insects11010012)
Supplement: Supplementary file 1 [file insects-11-00012-s001.xls]

## Sheet: Sheet1
Table S1. List of primers used in this study.
Gene	Sense (5' to 3')	Antisense (5' to 3')
For RT-PCR
TCTP	AAGATCTATAAGGACATTATCACTGGTG	CCCTCGAGTTAGAATTTCTCTTCTTCTAGACC
Actin3	AACACCCCGTCCTGCTCACTG	GGGCGAGACGTGTGATTTCCT
For RNAi
dsLUC	GAAGCGACCAACGCCTTGATTGACAAGGAT	TTACAATTTGGACTTTCCGC
dsTCTP	gcgtaatacgactcactatagggTTTTAATCCTTCGGCTG	gcgtaatacgactcactatagggTATTTGCGTACCATCAAA
dsUb	gcgtaatacgactcactatagggCAAATATTCGTCAAAACCCTTACGG	gcgtaatacgactcactatagggCTAACCTCCTCTAAGTCTCA
For ORF
TCTP	AAGATCTATAAGGACATTATCACTGGTG	CCCTCGAGTTAGAATTTCTCTTCTTCTAGACC
Ub	CAAATATTCGTCAAAACCCTTACGG	GGCTCGAGCTAACCTCCTCTAAGTCTCA
